# Supplementary material for: Investigation of Uterine Fluid Extracellular Vesicles’ Proteomic Profiles Provides Novel Diagnostic Biomarkers of Bovine Endometritis
Source: Biomolecules. 2024 May 25;14(6):626. doi: 10.3390/biom14060626 (PMC11202259; doi:10.3390/biom14060626)
Supplement: Supplementary file 1 [file biomolecules-14-00626-s001.zip]

Archive with 6 entries (5 files):
- biomolecules-3005193-supplementary/
- biomolecules-3005193-supplementary/Additional file 1.pdf
- biomolecules-3005193-supplementary/Additional file 2.pdf
- biomolecules-3005193-supplementary/Additional file 3.pdf
- biomolecules-3005193-supplementary/Additional file 4.pdf
- biomolecules-3005193-supplementary/Additional file 5.pdf
